# Supplementary material for: Optogenetic control of YAP cellular localisation and function
Source: EMBO Rep. 2022 Jul 25;23(9):e54401. doi: 10.15252/embr.202154401 (PMC9442306; doi:10.15252/embr.202154401)
Supplement: Supplementary file 2 — Table EV1 [file EMBR-23-e54401-s002.xlsx]

## Sheet: Sheet1
Name	Sequence	Use
AH05 YAP N-term fwd KpnI	GTAGCAGGTACCGGAGGGGGGGGGGCCCGGAGGCGGGGGGAGGCGGGGGATCCCGCCACCATGGATCCCGGGCAGCAG	Cloning YAP into pDN34
AH06 YAP N-term rev PmeI	ACGTAGGTTTAAACCTATAACCATGTAAGAAAGCTTTCTTTATCTAGCTTGGTG	Cloning YAP into pDN34
EIF1B_L	TGATGCAACTAAGGGTGACG	RT-qPCR for cell culture
EIF1B_R	CAGTGTCTTTCTGCCGTTCC	RT-qPCR for cell culture
ANKRD1_L	ATGCTTGGAAGGACATTTGG	RT-qPCR for cell culture
ANKRD1_R	TGGCTGTGGATTCAAGCATA	RT-qPCR for cell culture
CTGF_L	TGCATCCGTACTCCCAAAAT	RT-qPCR for cell culture
CTGF_R	ATGTCTTCATGCTGGTGCAG	RT-qPCR for cell culture
CYR61_L	TCCCTGTTTTTGGAATGGAG	RT-qPCR for cell culture
CYR61_R	GAGCACTGGGACCATGAAGT	RT-qPCR for cell culture
PT49 vgll4l fwd	GTGCGTTGAAGATTCAGGAATG	RT-qPCR for zebrafish embryos
PT50 vgll4l rev	CACTCTGTCGCTGGTCATGTGC	RT-qPCR for zebrafish embryos
PT51 cyr61 fwd	ACGCGAAGATGTTTGCTTGG	RT-qPCR for zebrafish embryos
PT52 cyr61 rev	CCGGCCCTCTGATTTAGCTC	RT-qPCR for zebrafish embryos
PT53 ctgfa fwd	GTGTTCACCTGGTGTAAGCCTAGTTC	RT-qPCR for zebrafish embryos
PT54 ctgfa rev	ACCGTCCAGACACGTGCACTGGTAT	RT-qPCR for zebrafish embryos
PT55 rpl13 fwd	TAAGGACGGAGTGAACAACCA	RT-qPCR for zebrafish embryos
PT56 rpl13 rev	CTTACGTCTGCGGATCTTTCTG	RT-qPCR for zebrafish embryos
PT57 vgll2b fwd	GACAAAGAGGTCGGAGAGGC	RT-qPCR for zebrafish embryos
PT58 vgll2b rev	CGCCGACTGCTTGAGGATAA	RT-qPCR for zebrafish embryos
PT59 arhgap27 fwd	CACAATCTCTGCAGCCAGGA	RT-qPCR for zebrafish embryos
PT60 arhgap27 rev	CCGCCAGATTTCCACTGACT	RT-qPCR for zebrafish embryos

## Sheet: Legend
Table EV1. List of primers used.
