# Supplementary material for: Optogenetic control of YAP cellular localisation and function
Source: EMBO Rep. 2022 Jul 25;23(9):e54401. doi: 10.15252/embr.202154401 (PMC9442306; doi:10.15252/embr.202154401)
Supplement: Supplementary file 3 — Table EV2 [file EMBR-23-e54401-s007.xlsx]

## Sheet: Sheet1
Target protein	Supplier	Catalogue number	Dilution
YAP (D8H1X)	Cell signalling technology	#14074	1:1000
pYAP (S127)	Cell signalling technology	#4911	1:1000
GAPDH	Cell signalling technology	#5174	1:5000
b-tubulin	Cell signalling technology	#2128	1:1000
Lamin B1	Abcam	ab16048	1:5000
Anti-rabbit IgG	Cell signalling technology	#7074	1:5000
Anti-mouse IgG	Cell signalling technology	#7076	1:5000

## Sheet: Legend
Table EV2. List of antibodies and dilutions used.
