# Supplementary material for: Optogenetic control of YAP cellular localisation and function
Source: EMBO Rep. 2022 Jul 25;23(9):e54401. doi: 10.15252/embr.202154401 (PMC9442306; doi:10.15252/embr.202154401)
Supplement: Supplementary file 4 — Movie EV1 [file EMBR-23-e54401-s006.zip › 54401V3-MovieEV1/Movie_EV1_Legend.txt]

Movie EV1.
HEK293T cells transfected with optoYAP under 561 nm only (left) or 488 and 561 nm (right) activation.
