# Supplementary material for: Optogenetic control of YAP cellular localisation and function
Source: EMBO Rep. 2022 Jul 25;23(9):e54401. doi: 10.15252/embr.202154401 (PMC9442306; doi:10.15252/embr.202154401)
Supplement: Supplementary file 5 — Movie EV2 [file EMBR-23-e54401-s003.zip]

Archive with 3 entries (2 files):
- 54401V3-MovieEV2/
- 54401V3-MovieEV2/Movie_EV2_Legend.txt
- 54401V3-MovieEV2/Movie_EV2.mp4
