# Supplementary material for: Optogenetic control of YAP cellular localisation and function
Source: EMBO Rep. 2022 Jul 25;23(9):e54401. doi: 10.15252/embr.202154401 (PMC9442306; doi:10.15252/embr.202154401)
Supplement: Supplementary file 5 — Movie EV2 [file EMBR-23-e54401-s003.zip › 54401V3-MovieEV2/Movie_EV2_Legend.txt]

Movie EV2. Z-stack of zebrafish embryo expressing mCherry-optofYap (magenta) and eGFP-Yap (green) before (left) and after (right) activation protocol.
