# Supplementary material for: Optogenetic control of YAP cellular localisation and function
Source: EMBO Rep. 2022 Jul 25;23(9):e54401. doi: 10.15252/embr.202154401 (PMC9442306; doi:10.15252/embr.202154401)
Supplement: Supplementary file 6 — Source Data for Expanded view [file EMBR-23-e54401-s004.zip]

Archive with 7 entries (5 files):
- EMBR_2204_Fig. EV1E Source Data.pdf
- EMBR_2204_Macro/
- EMBR_2204_Macro/Macro.txt
- EMBR_2204_Macro/MacroLegend.txt
- EMBR_2204_Macro/__MACOSX/
- EMBR_2204_Macro/__MACOSX/._Macro.txt
- EMBR_2204_Macro/__MACOSX/._MacroLegend.txt
