# Supplementary material for: Optogenetic control of YAP cellular localisation and function
Source: EMBO Rep. 2022 Jul 25;23(9):e54401. doi: 10.15252/embr.202154401 (PMC9442306; doi:10.15252/embr.202154401)
Supplement: Supplementary file 6 — Source Data for Expanded view [file EMBR-23-e54401-s004.zip › EMBR_2204_Macro/Macro.txt]

run("Duplicate...", "title=Image");
run("8-bit");
roiManager("Select", 0);
run("Create Mask");
imageCalculator("AND create 32-bit", "Image","Mask");

run("Duplicate...", "title=Cytoplasm");
roiManager("Select", 1);
setBackgroundColor(0, 0, 0);
run("Clear", "slice");
run("8-bit");

selectWindow("Result of Image");
close();

selectWindow("Image");
roiManager("Select", 1);
setBackgroundColor(0, 0, 0);
run("Clear Outside");
run("Duplicate...", "title=Nucleus");
run("Clear Results");
run("Measure");
MeanNuc=getResult("Mean",0);
selectWindow("Cytoplasm");
getDimensions(width, height, channels, slices, frames)

PixelsCounter=0;
Intensity=0;
Value=0;
for (i=1;i<width;i++){
	for (j=1;j<height;j++){
		Value=getPixel(i,j);
		Intensity=Intensity+Value;
		if (Value!=0){
			PixelsCounter=PixelsCounter+1;
			}
		}
	}
MeanCyto=Intensity/PixelsCounter;
print("Mean Cytoplasm : "+MeanCyto);
print("Mean Nucleus : "+MeanNuc);
Ratio=MeanNuc/MeanCyto;
print(""+Ratio);
print(""+MeanCyto);
print(""+MeanNuc);
selectWindow("Image");
close();
selectWindow("Mask");
close();
