# Supplementary material for: Optogenetic control of YAP cellular localisation and function
Source: EMBO Rep. 2022 Jul 25;23(9):e54401. doi: 10.15252/embr.202154401 (PMC9442306; doi:10.15252/embr.202154401)
Supplement: Supplementary file 6 — Source Data for Expanded view [file EMBR-23-e54401-s004.zip › EMBR_2204_Macro/MacroLegend.txt]

Source Code Legend

Macro for analysing nuclear/cytoplasmic ratio using mean intensity of nucleus and cytoplasm in Fiji written by Richard De Mets.
